# Supplementary material for: Stereoselectivity control in Rh-catalyzed β-OH elimination for chiral allene formation
Source: Nat Commun. 2023 Nov 16;14:7399. doi: 10.1038/s41467-023-42660-1 (PMC10651921; doi:10.1038/s41467-023-42660-1)
Supplement: Supplementary file 3 — Supplementary Data 1 [file 41467_2023_42660_MOESM3_ESM.xlsx]

## Sheet: Supplementary Data 1
Supplementary Data 1
Cartesian coordinates for the optimized structures
Int1
Rh	-0.574152	0.496339	0.033093
C	-1.37866	2.05347	-1.26346
C	-1.65387	2.43786	0.052509
C	-0.914187	3.52382	0.819983
C	0.321892	3.03412	1.61232
C	1.134	1.94692	0.94389
C	1.44481	1.85333	-0.380361
C	1.06751	2.87404	-1.43484
C	-0.263098	2.5622	-2.15403
H	-2.19143	1.57516	-1.80689
H	-2.64131	2.18662	0.43068
H	-1.60947	3.98611	1.52858
H	-0.623579	4.31972	0.127943
H	0.964322	3.89601	1.8482
H	-0.016933	2.64319	2.57719
H	1.6264	1.25173	1.61681
H	2.13822	1.07468	-0.682317
H	1.865	2.91385	-2.18451
H	1.02768	3.86931	-0.985105
H	-0.595749	3.45153	-2.71169
H	-0.076836	1.78996	-2.91021
C	0.328048	-1.22975	1.05828
C	-0.332029	-0.694174	1.96192
C	-0.99013	-0.361133	3.22601
H	-0.720024	0.643983	3.56449
H	-2.07723	-0.398143	3.1103
H	-0.706447	-1.07783	4.00646
C	1.18166	-2.2208	0.352137
C	-2.24781	-0.559579	-0.295638
C	-2.28349	-1.36164	-1.45361
C	-3.38345	-0.571433	0.529472
C	-3.38969	-2.16423	-1.75338
H	-1.44173	-1.35013	-2.14412
C	-4.4928	-1.36892	0.232046
H	-3.41404	0.055368	1.4173
C	-4.49898	-2.17585	-0.906765
H	-3.38473	-2.77366	-2.65394
H	-5.35609	-1.35887	0.893476
H	-5.35927	-2.79781	-1.136
O	0.533084	-2.66309	-0.842069
H	-0.424313	-2.60448	-0.702945
C	1.43648	-3.44127	1.25775
H	2.03513	-4.17183	0.70768
H	1.96893	-3.1586	2.16951
H	0.482328	-3.89729	1.53529
C	2.49914	-1.55121	-0.044511
C	2.89391	-1.47938	-1.38167
C	3.31127	-0.975919	0.939814
C	4.08404	-0.835338	-1.72913
H	2.25619	-1.91819	-2.13824
C	4.49654	-0.330825	0.593203
H	2.99988	-1.01258	1.97966
C	4.88688	-0.256855	-0.746057
H	4.37995	-0.782572	-2.77293
H	5.11146	0.120239	1.36633
H	5.80795	0.249239	-1.01897
TS1
Rh	0.614644	0.404729	0.075131
C	2.06394	2.05078	0.477085
C	1.73028	2.15648	-0.866504
C	0.766478	3.17356	-1.44763
C	-0.67496	2.63335	-1.54935
C	-1.08894	1.74411	-0.400696
C	-0.790113	1.93187	0.94696
C	-0.02568	3.12024	1.51275
C	1.49483	2.87483	1.61242
H	2.98519	1.5263	0.717827
H	2.39739	1.67355	-1.57467
H	1.10776	3.45557	-2.44931
H	0.789288	4.09186	-0.854508
H	-1.38667	3.46751	-1.65074
H	-0.768395	2.04118	-2.46622
H	-1.91302	1.07848	-0.632797
H	-1.42675	1.4032	1.65071
H	-0.411455	3.34581	2.51244
H	-0.22946	4.00863	0.908287
H	2.02807	3.83458	1.69508
H	1.70152	2.33193	2.54152
C	-0.488292	-1.30211	0.345598
C	0.409585	-1.81407	-0.414434
C	0.759366	-2.97735	-1.26892
H	-0.106993	-3.6448	-1.33409
H	1.03317	-2.65892	-2.27907
H	1.60646	-3.5346	-0.859284
C	-1.78588	-1.62666	1.01572
C	2.25372	-0.910548	-0.23689
C	2.82957	-1.38224	0.954671
C	3.04996	-0.877471	-1.39627
C	4.18145	-1.7337	1.00696
H	2.21184	-1.47613	1.8429
C	4.39218	-1.24678	-1.34976
H	2.61387	-0.553325	-2.3371
C	4.96633	-1.66749	-0.144703
H	4.61468	-2.07669	1.94267
H	4.99567	-1.20473	-2.25261
H	6.01253	-1.95644	-0.110841
O	-1.77056	-1.08393	2.34571
H	-1.05183	-0.436372	2.35305
C	-1.97225	-3.14435	1.17234
H	-2.87901	-3.33699	1.75195
H	-2.07429	-3.62788	0.19744
H	-1.11551	-3.57059	1.6998
C	-2.95312	-1.04014	0.212531
C	-3.94029	-0.282607	0.845123
C	-3.04597	-1.26644	-1.16616
C	-4.9981	0.25443	0.108081
H	-3.8586	-0.111498	1.91176
C	-4.10128	-0.732077	-1.90236
H	-2.27047	-1.83806	-1.66715
C	-5.08088	0.035355	-1.26667
H	-5.75553	0.849339	0.610408
H	-4.15557	-0.906854	-2.97303
H	-5.8999	0.458785	-1.84038
Int2
Rh	-0.820712	0.33217	-0.375654
C	-2.409	1.92448	-0.733851
C	-2.44473	1.65328	0.617861
C	-1.80653	2.51284	1.69039
C	-0.386371	2.03509	2.05983
C	0.422244	1.52494	0.888426
C	0.46376	2.0784	-0.409969
C	-0.2743	3.34483	-0.832287
C	-1.68615	3.07613	-1.39894
H	-3.12553	1.40452	-1.36637
H	-3.14723	0.898285	0.960834
H	-2.43413	2.48726	2.58755
H	-1.78551	3.55677	1.36755
H	0.163382	2.8408	2.57105
H	-0.464181	1.21479	2.78203
H	1.27246	0.916716	1.17964
H	1.3572	1.85682	-0.983889
H	0.315631	3.85596	-1.59993
H	-0.327098	4.03858	0.012217
H	-2.29276	3.99325	-1.3515
H	-1.5918	2.82904	-2.46198
C	1.95149	-1.0223	-1.20759
O	1.85038	-0.133335	-2.3377
H	0.994816	0.311876	-2.22766
C	0.557414	-1.17179	-0.627119
C	-0.034375	-2.2742	-0.113334
C	-1.48591	-2.04098	0.169639
C	-2.08923	-2.31494	1.41931
C	-2.31034	-1.52614	-0.864359
C	-3.44052	-2.08601	1.62278
H	-1.47493	-2.69674	2.2291
C	-3.6861	-1.30973	-0.648875
H	-1.90026	-1.45228	-1.87001
C	-4.24914	-1.58124	0.58702
H	-3.88127	-2.29551	2.59324
H	-4.30019	-0.936026	-1.4628
H	-5.30877	-1.41732	0.756159
C	0.505239	-3.65522	0.19264
H	1.57248	-3.65587	0.414534
H	-0.014444	-4.08201	1.05697
H	0.33755	-4.34422	-0.64497
C	2.55428	-2.31218	-1.79488
H	2.89499	-2.99903	-1.01955
H	1.8225	-2.81618	-2.43168
H	3.41733	-2.03521	-2.40621
C	2.92812	-0.447256	-0.172273
C	3.81173	0.576352	-0.523889
C	2.97473	-0.960658	1.13017
C	4.71442	1.08759	0.410525
H	3.77001	0.970398	-1.53254
C	3.8776	-0.454097	2.06415
H	2.2768	-1.73883	1.42095
C	4.75	0.576801	1.70808
H	5.38956	1.88903	0.123642
H	3.89353	-0.857478	3.07282
H	5.44897	0.97764	2.43628
syn-TS2
Rh	0.141239	0.722273	-0.640841
C	1.68809	2.25198	-0.486252
C	0.577386	2.88684	-1.04051
C	-0.364652	3.7908	-0.265115
C	-1.58656	3.02743	0.287928
C	-1.26932	1.61774	0.737676
C	-0.132076	1.20164	1.44589
C	0.964118	2.12831	1.96231
C	2.12696	2.30248	0.962164
H	2.46949	1.92565	-1.1723
H	0.536403	2.96366	-2.1246
H	-0.71174	4.59646	-0.92076
H	0.178389	4.27927	0.549219
H	-2.05588	3.59959	1.10317
H	-2.34219	2.9479	-0.502044
H	-2.13449	0.967139	0.787907
H	-0.216756	0.251818	1.96747
H	1.36376	1.71856	2.89579
H	0.530942	3.09925	2.22094
H	2.67131	3.23664	1.16885
H	2.84188	1.48723	1.10916
C	0.974929	-1.73741	-0.916435
O	1.06123	-0.142211	-2.30297
H	1.94477	0.250484	-2.35048
C	-0.296238	-1.34498	-0.422283
C	-1.33589	-2.05527	0.052089
C	-2.68479	-1.44956	0.184114
C	-3.52189	-1.71718	1.27745
C	-3.16613	-0.601759	-0.829631
C	-4.78279	-1.12707	1.37525
H	-3.1787	-2.37242	2.07198
C	-4.4268	-0.01959	-0.738189
H	-2.52354	-0.397001	-1.67994
C	-5.24	-0.275226	0.369627
H	-5.40743	-1.33218	2.23991
H	-4.77795	0.632071	-1.53313
H	-6.22295	0.180329	0.444018
C	-1.20805	-3.50266	0.486812
H	-1.9514	-4.13488	-0.01272
H	-0.211628	-3.89733	0.280286
H	-1.37946	-3.61069	1.56519
C	1.06542	-2.72403	-2.048
H	1.06156	-3.73326	-1.61234
H	0.207493	-2.62357	-2.71039
H	1.98214	-2.60853	-2.62689
C	2.18723	-1.52044	-0.079857
C	3.46162	-1.3663	-0.646969
C	2.06821	-1.5126	1.3204
C	4.5796	-1.17132	0.161642
H	3.57182	-1.36978	-1.72623
C	3.18671	-1.33336	2.1276
H	1.08554	-1.63986	1.75943
C	4.44702	-1.15105	1.55152
H	5.55595	-1.03481	-0.293599
H	3.07571	-1.33049	3.20777
H	5.31883	-1.00022	2.18068
Int3
Rh	-0.104444	-0.767273	0.628384
C	0.871258	-2.73997	0.710096
C	-0.488039	-2.93612	0.451915
C	-1.07945	-3.27478	-0.908437
C	-1.53544	-2.01979	-1.68394
C	-0.621092	-0.825054	-1.50649
C	0.768803	-0.848864	-1.45519
C	1.64383	-2.0799	-1.6373
C	1.98938	-2.77954	-0.306951
H	1.19467	-2.82118	1.74591
H	-1.12375	-3.15964	1.30676
H	-1.94178	-3.93376	-0.764802
H	-0.357018	-3.84896	-1.49443
H	-1.64586	-2.25244	-2.75412
H	-2.52779	-1.72373	-1.33009
H	-1.09084	0.132599	-1.71455
H	1.26982	0.095433	-1.61695
H	2.57612	-1.77291	-2.12157
H	1.16194	-2.7809	-2.32481
H	2.29559	-3.82106	-0.49038
H	2.8537	-2.27758	0.138128
C	1.1966	1.18691	1.14909
O	-0.527889	-0.801543	2.57905
H	-0.654415	-1.71574	2.86579
C	-0.086471	1.38044	0.695791
C	-1.09173	2.19246	0.383269
C	-2.42048	1.65179	-0.004493
C	-3.1476	2.19872	-1.07201
C	-2.96227	0.553091	0.687513
C	-4.36158	1.63766	-1.46962
H	-2.75128	3.05268	-1.61292
C	-4.17795	-0.002401	0.289582
H	-2.42568	0.152776	1.54343
C	-4.87906	0.530767	-0.794465
H	-4.90224	2.0641	-2.3097
H	-4.58308	-0.849284	0.836555
H	-5.82502	0.09587	-1.10334
C	-0.917247	3.69807	0.428761
H	-1.6681	4.15655	1.08221
H	0.075838	3.96502	0.796673
H	-1.04015	4.14798	-0.564178
C	1.47995	1.22615	2.63701
H	1.77681	2.25233	2.89389
H	0.598932	0.929662	3.20118
H	2.30425	0.564955	2.91493
C	2.36559	1.29462	0.236294
C	3.54514	0.573333	0.477733
C	2.3148	2.1369	-0.885627
C	4.63116	0.672965	-0.387886
H	3.59625	-0.091906	1.33277
C	3.40542	2.24572	-1.74686
H	1.40453	2.6934	-1.08179
C	4.56656	1.50987	-1.50506
H	5.52965	0.09478	-0.193124
H	3.34705	2.90362	-2.60895
H	5.41454	1.58874	-2.17844
B(OH)3
B	-0.000153	4.6e-05	-7.3e-05
O	0.377785	-1.3181	3.3e-05
H	-0.389739	-1.90165	0.000151
O	-1.33062	0.331799	-3.6e-05
H	-1.45224	1.28824	-0.000327
O	0.952609	0.986221	-3.9e-05
H	1.8415	0.612706	-0.000119
Re_a
Rh	-0.961181	-0.295016	0.052814
C	-2.67067	-1.66999	-0.599994
C	-3.2075	-0.409951	-0.435156
C	-4.00635	0.03108	0.777782
C	-3.14259	0.725446	1.85283
C	-1.72997	0.183888	1.9439
C	-1.36319	-1.19335	1.92804
C	-2.37632	-2.33324	1.85978
C	-2.67925	-2.79237	0.417014
H	-2.39953	-1.97283	-1.60905
H	-3.27598	0.232599	-1.30974
H	-4.79048	0.721868	0.450127
H	-4.52281	-0.833666	1.2037
H	-3.64653	0.673567	2.83074
H	-3.06185	1.78705	1.60101
H	-1.04351	0.866103	2.44282
H	-0.412408	-1.45979	2.37755
H	-1.98862	-3.18985	2.42107
H	-3.29986	-2.03562	2.36731
H	-3.63451	-3.33862	0.385745
H	-1.90489	-3.50409	0.113481
C	1.98488	-0.138225	1.27708
O	1.69278	-1.57916	1.28005
C	0.833383	0.559877	0.570944
C	0.868848	1.86552	0.236761
C	-0.353489	2.38585	-0.460771
C	-1.23182	3.29312	0.157618
C	-0.644243	1.97381	-1.77506
C	-2.38505	3.72673	-0.490932
H	-1.01518	3.63097	1.16704
C	-1.80076	2.41251	-2.42861
H	0.070213	1.33454	-2.28198
C	-2.68081	3.27959	-1.78372
H	-3.06115	4.41284	0.011546
H	-2.00688	2.08347	-3.4437
H	-3.58095	3.62045	-2.28622
C	1.96858	2.88547	0.435232
H	2.82938	2.48985	0.972381
H	1.59013	3.75725	0.984986
H	2.32696	3.25877	-0.533
H	2.50597	-2.02	1.56632
B	0.218856	-2.53414	-1.8147
O	0.150539	-1.14567	-1.96356
H	-0.349411	-0.915572	-2.7565
O	-0.353401	-3.27961	-2.81666
H	-0.274801	-4.2217	-2.62707
O	0.809583	-3.09931	-0.746371
H	1.08959	-2.45783	-0.048568
C	3.30658	0.016334	0.521572
C	4.51398	0.320779	1.15847
C	3.31614	-0.211256	-0.863977
C	5.70383	0.409465	0.430122
H	4.53629	0.507462	2.2265
C	4.50153	-0.128811	-1.58824
H	2.38267	-0.436831	-1.36696
C	5.70221	0.184634	-0.944379
H	6.62955	0.65606	0.941967
H	4.49009	-0.304926	-2.66017
H	6.62562	0.254642	-1.51156
C	2.04262	0.289964	2.74978
H	1.06354	0.124687	3.20186
H	2.77886	-0.294782	3.31312
H	2.28976	1.34921	2.84793
TS2_a
Rh	0.480879	-0.803587	0.033707
C	0.917556	-2.86553	0.633673
C	2.12523	-2.17979	0.48941
C	2.97957	-1.68182	1.64529
C	2.67762	-0.212698	2.01444
C	1.23403	0.17792	1.77901
C	0.107209	-0.590412	2.12739
C	0.180691	-1.91536	2.87966
C	0.198926	-3.13791	1.93789
H	0.595576	-3.45904	-0.219188
H	2.63221	-2.2778	-0.468189
H	4.03565	-1.7708	1.37092
H	2.83569	-2.33441	2.51164
H	2.96842	-0.016538	3.05813
H	3.29289	0.441957	1.39316
H	1.0843	1.24545	1.64341
H	-0.843859	-0.071882	2.20933
H	-0.6823	-1.99236	3.5492
H	1.06408	-1.91883	3.52513
H	0.628672	-4.01011	2.45338
H	-0.834558	-3.40715	1.69211
C	-1.77876	0.943587	-0.903377
O	-2.06407	-1.09682	-0.987621
H	-3.00804	-1.30482	-0.969442
C	-0.366454	1.02531	-0.682754
C	0.401588	2.119	-0.89338
C	1.88807	2.03365	-0.806027
C	2.64458	2.95653	-0.068713
C	2.57711	1.00684	-1.4746
C	4.03257	2.8403	0.025647
H	2.14336	3.75846	0.464563
C	3.96283	0.891793	-1.39139
H	2.01418	0.303722	-2.07679
C	4.69835	1.8068	-0.634596
H	4.59294	3.55644	0.619616
H	4.4685	0.090305	-1.92202
H	5.77832	1.71846	-0.565219
C	-0.145401	3.50275	-1.19876
H	0.108907	3.81583	-2.21904
H	-1.22828	3.55805	-1.07623
H	0.290138	4.25383	-0.530624
B	-1.41285	-1.98051	-2.06357
O	0.062734	-1.63539	-1.93894
H	0.236683	-1.00145	-2.64471
O	-1.88928	-1.60329	-3.36337
H	-1.96118	-2.40141	-3.89754
O	-1.6773	-3.35296	-1.76816
H	-1.3234	-3.58311	-0.903583
C	-2.29609	1.19466	-2.29671
H	-2.29543	2.2808	-2.44917
H	-1.65836	0.730764	-3.04496
H	-3.31111	0.830243	-2.45219
C	-2.70219	1.20509	0.23012
C	-4.07463	0.910869	0.155897
C	-2.21568	1.83295	1.38847
C	-4.9267	1.21347	1.21326
H	-4.47927	0.432834	-0.730073
C	-3.07025	2.14671	2.44297
H	-1.16379	2.08683	1.43921
C	-4.42696	1.83217	2.36217
H	-5.98191	0.968629	1.1419
H	-2.6748	2.63668	3.32735
H	-5.09315	2.07068	3.18559
H2O
O	0	0	0.120951
H	0	0.75894	-0.475094
H	0	-0.75894	-0.475094
Re_b
Rh	0.378835	0.685001	0.641494
C	0.530177	2.87831	1.06063
C	1.76487	2.47688	0.576144
C	2.24841	2.696	-0.846888
C	1.9431	1.50117	-1.77862
C	0.643635	0.795175	-1.45936
C	-0.583039	1.41105	-1.13347
C	-0.809006	2.91859	-1.11607
C	-0.573374	3.55069	0.270942
H	0.424144	2.96444	2.14315
H	2.53019	2.21623	1.30402
H	3.33014	2.86545	-0.830449
H	1.80533	3.61371	-1.24488
H	1.95154	1.83491	-2.82819
H	2.74327	0.763115	-1.6835
H	0.582062	-0.212857	-1.85929
H	-1.47602	0.824901	-1.30326
H	-1.84011	3.121	-1.42369
H	-0.170174	3.39568	-1.86616
H	-0.380567	4.62999	0.170706
H	-1.49439	3.45702	0.856854
C	-1.7718	-1.46024	1.0041
O	-1.84001	-0.682996	2.25005
C	-0.336372	-1.26749	0.512674
C	0.477301	-2.24817	0.050535
C	1.90137	-1.89498	-0.246099
C	2.50312	-2.21511	-1.47353
C	2.68066	-1.21693	0.709421
C	3.81975	-1.84718	-1.75221
H	1.9228	-2.73248	-2.23261
C	4.0004	-0.854328	0.435809
H	2.25183	-1.00587	1.68268
C	4.57563	-1.16253	-0.79792
H	4.2537	-2.09026	-2.71807
H	4.58181	-0.337157	1.19419
H	5.60228	-0.880192	-1.01175
C	0.153708	-3.71887	-0.20776
H	-0.788426	-3.87012	-0.740372
H	0.940518	-4.17436	-0.812754
H	0.103906	-4.29898	0.720263
C	-2.22662	-2.87672	1.39903
H	-2.34778	-3.52925	0.536915
H	-1.51611	-3.33012	2.09371
H	-3.20947	-2.81674	1.88518
C	-2.75141	-0.872638	-0.011282
C	-3.55055	0.234166	0.282652
C	-2.82303	-1.43473	-1.29226
C	-4.40064	0.774279	-0.685032
H	-3.47451	0.697193	1.259
C	-3.6726	-0.900334	-2.25834
H	-2.17978	-2.27166	-1.54433
C	-4.46512	0.210646	-1.95864
H	-5.0058	1.64349	-0.443371
H	-3.70707	-1.34249	-3.24974
H	-5.12091	0.634227	-2.71327
H	-2.62343	-0.969607	2.73789
H	-0.345269	-0.19427	2.87467
O	0.533531	0.259241	2.89106
H	0.389244	1.09978	3.34355
TS2_b
Rh	-0.513737	-0.824747	0.523941
C	-0.979101	-2.95012	0.704021
C	-2.1676	-2.27019	0.433905
C	-2.86066	-2.2358	-0.920285
C	-2.44502	-1.01606	-1.77514
C	-1.01162	-0.582048	-1.54915
C	0.10056	-1.4343	-1.44573
C	0.041139	-2.94604	-1.63239
C	-0.128761	-3.70066	-0.29749
H	-0.757732	-3.1538	1.74895
H	-2.77965	-1.99708	1.29064
H	-3.94418	-2.20639	-0.764335
H	-2.66014	-3.16708	-1.45857
H	-2.62703	-1.22308	-2.84123
H	-3.08138	-0.166682	-1.5129
H	-0.817945	0.455433	-1.80644
H	1.08163	-0.992923	-1.59485
H	0.964794	-3.28091	-2.11612
H	-0.769536	-3.1986	-2.32228
H	-0.530374	-4.70986	-0.476729
H	0.857675	-3.8356	0.158195
C	1.88578	0.933417	1.01066
O	1.99802	-0.914875	1.98472
H	2.61639	-0.867299	2.72835
C	0.524235	1.04846	0.600148
C	-0.11523	2.19211	0.26103
C	-1.58715	2.20477	0.017558
C	-2.14768	2.84302	-1.09893
C	-2.46141	1.56613	0.914457
C	-3.5237	2.81452	-1.33236
H	-1.50158	3.34239	-1.81435
C	-3.83635	1.5453	0.691676
H	-2.05384	1.08682	1.79666
C	-4.37522	2.16548	-0.437984
H	-3.92869	3.29786	-2.21676
H	-4.48719	1.04494	1.40275
H	-5.44613	2.14633	-0.616462
C	0.580767	3.52578	0.047825
H	0.223613	4.28087	0.759013
H	1.66579	3.44749	0.133275
H	0.371863	3.92343	-0.951862
O	-0.326994	-0.860009	2.66287
H	-0.485042	0.039788	2.97733
C	2.29015	1.66854	2.26954
H	2.33313	2.73849	2.03541
H	1.54154	1.53454	3.05106
H	3.27156	1.37525	2.64644
C	2.93355	0.666828	-0.004426
C	4.22363	0.238428	0.349683
C	2.66153	0.921984	-1.35858
C	5.20831	0.069728	-0.617205
H	4.44699	0.004808	1.38396
C	3.65011	0.759012	-2.32749
H	1.67158	1.26269	-1.63768
C	4.92563	0.331103	-1.961
H	6.19656	-0.27256	-0.325743
H	3.42109	0.966044	-3.36831
H	5.69566	0.199136	-2.715
H	0.945325	-0.917992	2.41538
2B(OH)3
B	-1.89695	-0.10271	0.272964
O	-1.50843	-0.918191	1.30183
H	-2.11461	-1.66112	1.40352
O	-3.01693	-0.40824	-0.456523
H	-3.18728	0.25549	-1.13453
O	-1.15762	1.01441	-0.034498
H	-0.391293	1.1155	0.562906
B	1.88484	0.091992	-0.288019
O	1.43224	0.822434	0.799994
H	2.02328	0.751636	1.55788
O	1.12277	0.00529	-1.412
H	0.262642	0.441838	-1.28974
O	3.10415	-0.522909	-0.197164
H	3.30812	-1.00974	-1.00399
Re_c
Rh	0.706229	-0.484567	0.417345
C	1.04454	-2.04544	2.04964
C	2.28273	-1.55142	1.69099
C	3.0561	-0.525977	2.4984
C	2.79169	0.926877	2.04419
C	1.38394	1.1766	1.54816
C	0.197834	0.702026	2.14798
C	0.170801	-0.090707	3.45472
C	0.241804	-1.62205	3.26091
H	0.696256	-2.9605	1.57439
H	2.85282	-2.08257	0.930798
H	4.12673	-0.734407	2.40458
H	2.81424	-0.646589	3.55812
H	3.03301	1.62261	2.86303
H	3.47129	1.1697	1.22497
H	1.29354	2.06476	0.929592
H	-0.706109	1.26536	1.93918
H	-0.753969	0.148779	3.9885
H	0.988878	0.25218	4.09631
H	0.640641	-2.09827	4.16873
H	-0.772968	-2.00334	3.12485
C	-1.63058	0.798052	-1.24035
O	-2.11363	-0.619497	-1.13341
H	-1.71749	-1.1545	-1.90206
C	-0.121063	0.798668	-1.00412
C	0.728815	1.62021	-1.67356
C	2.20018	1.41606	-1.50449
C	3.07347	2.47588	-1.20935
C	2.75416	0.129596	-1.64321
C	4.43907	2.25862	-1.02617
H	2.67614	3.47958	-1.08885
C	4.12073	-0.089371	-1.46028
H	2.10533	-0.690364	-1.92897
C	4.97022	0.972162	-1.14594
H	5.08836	3.09429	-0.780765
H	4.52346	-1.09181	-1.57883
H	6.03382	0.803453	-1.00616
C	0.380089	2.77337	-2.60945
H	0.199071	2.4329	-3.63523
H	-0.495527	3.3373	-2.28028
H	1.21471	3.47573	-2.6643
O	0.616805	-2.266	-1.01379
C	-2.09749	1.13105	-2.67533
H	-2.04836	2.1982	-2.87247
H	-1.48377	0.60367	-3.41115
H	-3.13864	0.817906	-2.78261
C	-2.43021	1.64974	-0.266092
C	-3.78796	1.39384	-0.037012
C	-1.84746	2.7782	0.316819
C	-4.53828	2.23902	0.776612
H	-4.24724	0.517068	-0.479786
C	-2.60112	3.62947	1.12736
H	-0.797011	2.9792	0.14032
C	-3.94844	3.36143	1.36274
H	-5.58734	2.02109	0.955077
H	-2.12981	4.49867	1.57662
H	-4.53524	4.01919	1.9969
O	-1.6569	-2.83947	-0.351599
H	-2.21762	-3.62637	-0.316878
H	1.17184	-2.91677	-0.569112
B	-0.57202	-2.98487	-1.46905
O	-0.421912	-4.39606	-1.58688
H	0.053691	-4.61791	-2.39419
O	-1.0487	-2.28783	-2.67147
H	-1.74665	-2.80834	-3.08834
B	-2.54518	-1.59371	0.045336
O	-3.87283	-2.02958	-0.154671
H	-4.40876	-1.72213	0.58408
O	-2.25933	-1.06876	1.29428
H	-1.34113	-0.727145	1.30323
TS2_c
Rh	0.668822	-0.530925	0.300478
C	0.876683	-2.30259	1.63563
C	2.14175	-1.76171	1.44545
C	2.87865	-0.917627	2.47225
C	2.66265	0.59492	2.2643
C	1.298	0.936029	1.70435
C	0.06866	0.383929	2.12452
C	-0.069259	-0.59788	3.28101
C	-0.030008	-2.06813	2.82142
H	0.590751	-3.13978	1.00707
H	2.76556	-2.20135	0.669023
H	3.94934	-1.13793	2.41035
H	2.56452	-1.21722	3.47628
H	2.84102	1.137	3.20633
H	3.40442	0.96271	1.55077
H	1.2664	1.9046	1.21302
H	-0.839703	0.925658	1.88795
H	-1.02379	-0.4125	3.78276
H	0.711894	-0.403372	4.02322
H	0.244598	-2.72697	3.65953
H	-1.03659	-2.34808	2.50393
C	-1.38434	1.23954	-1.23741
O	-2.3177	-0.517117	-1.0837
H	-2.01723	-1.01471	-1.87922
C	0.02022	1.03048	-0.993263
C	0.982446	1.84584	-1.49754
C	2.42003	1.48982	-1.32303
C	3.36119	2.40367	-0.827445
C	2.86451	0.196936	-1.65608
C	4.69189	2.0307	-0.628716
H	3.04657	3.40736	-0.557611
C	4.1938	-0.17525	-1.46379
H	2.15415	-0.499281	-2.08781
C	5.1128	0.737185	-0.939983
H	5.39787	2.75027	-0.224048
H	4.51659	-1.17735	-1.73304
H	6.14822	0.447188	-0.788227
C	0.739112	3.16459	-2.21472
H	0.873204	3.05961	-3.29882
H	-0.255648	3.57222	-2.02538
H	1.46093	3.92089	-1.89173
O	0.444645	-2.02559	-1.3939
C	-1.83214	1.31715	-2.68249
H	-1.57377	2.31177	-3.0558
H	-1.3039	0.581112	-3.29098
H	-2.90866	1.18581	-2.78871
C	-2.19856	2.00895	-0.260128
C	-3.60024	1.92753	-0.23619
C	-1.56167	2.92151	0.592743
C	-4.34027	2.7305	0.62308
H	-4.09375	1.19901	-0.866883
C	-2.30524	3.73427	1.44784
H	-0.481864	2.99679	0.567502
C	-3.69531	3.63897	1.46802
H	-5.42269	2.64604	0.641604
H	-1.79502	4.4378	2.09848
H	-4.27592	4.26628	2.13781
O	-1.57369	-2.6329	-0.153332
H	-1.9407	-3.48616	0.115827
H	1.1964	-2.6229	-1.30689
B	-0.741388	-2.90276	-1.4569
O	-0.392825	-4.29098	-1.35085
H	-0.44998	-4.70079	-2.2199
O	-1.53152	-2.5181	-2.61135
H	-2.41147	-2.91413	-2.53777
B	-2.70644	-1.52034	-0.076436
O	-3.85596	-2.29932	-0.491315
H	-4.63622	-1.73446	-0.509903
O	-2.76651	-0.915576	1.2046
H	-3.3471	-1.42742	1.77625
2H2O
O	-1.36838	0.083001	-0.111312
O	1.47627	-0.049884	0.122016
H	1.99295	0.415077	-0.546365
H	-1.39901	-0.883464	-0.109423
H	-1.46272	0.322159	0.820784
H	0.552269	0.141972	-0.115756
Re_d
Rh	1.03726	-0.635807	-0.271396
C	2.72094	-2.09707	0.031675
C	3.24494	-0.826067	0.203257
C	3.52766	-0.188565	1.55287
C	2.34931	0.660965	2.08166
C	0.985166	0.131473	1.69368
C	0.579124	-1.22381	1.7212
C	1.46161	-2.35222	2.2456
C	2.29444	-3.03808	1.14079
H	2.86053	-2.56784	-0.941494
H	3.72756	-0.356608	-0.651395
H	4.41105	0.451805	1.46296
H	3.79158	-0.968268	2.27373
H	2.42813	0.768828	3.17482
H	2.42902	1.66807	1.66512
H	0.201359	0.883257	1.73473
H	-0.486403	-1.42831	1.74447
H	0.831844	-3.10547	2.73067
H	2.12281	-1.96661	3.02765
H	3.16619	-3.54542	1.58102
H	1.68736	-3.83496	0.691724
C	-2.05755	-0.593517	-0.818521
O	-1.74874	-1.96328	-0.357141
H	-2.60047	-2.42017	-0.294168
C	-0.804121	0.255165	-0.62296
C	-0.845025	1.60143	-0.75317
C	0.423925	2.37557	-0.610229
C	0.54011	3.4254	0.313641
C	1.54938	2.05794	-1.39192
C	1.74777	4.10335	0.485798
H	-0.316422	3.69447	0.924965
C	2.75768	2.73613	-1.22336
H	1.44878	1.29621	-2.15754
C	2.86552	3.75659	-0.276995
H	1.81831	4.89956	1.22167
H	3.61305	2.4744	-1.84067
H	3.80492	4.28482	-0.143191
C	-2.05643	2.47422	-1.03123
H	-1.86044	3.13542	-1.88389
H	-2.96237	1.9085	-1.23887
H	-2.27971	3.12339	-0.174741
O	1.1682	-1.09295	-2.54144
C	-2.37327	-0.691726	-2.3186
H	-2.6974	0.271449	-2.71779
H	-1.46703	-0.984029	-2.85117
H	-3.1505	-1.43667	-2.52416
C	-3.24219	-0.161724	0.048949
C	-4.56108	-0.182302	-0.418771
C	-3.01474	0.19765	1.38597
C	-5.62451	0.161321	0.420332
H	-4.76968	-0.448584	-1.44898
C	-4.07245	0.53487	2.2251
H	-1.99702	0.225802	1.75713
C	-5.38492	0.520519	1.74466
H	-6.63922	0.14882	0.033109
H	-3.87334	0.815203	3.25545
H	-6.21004	0.790056	2.39707
H	-0.676524	-2.86083	-1.30901
H	0.740023	-1.99306	-2.45639
O	0.009001	-3.3516	-1.83424
H	0.646232	-3.61064	-1.15482
H	2.08574	-1.26366	-2.78915
TS2_d
Rh	0.926471	-0.737552	-0.280448
C	2.23097	-2.47892	-0.030886
C	3.02621	-1.3347	0.047055
C	3.56664	-0.734656	1.33703
C	2.63713	0.343256	1.94082
C	1.16634	0.091439	1.68438
C	0.51099	-1.1464	1.79558
C	1.18194	-2.42334	2.28799
C	1.69951	-3.29495	1.12796
H	2.21466	-2.99225	-0.991415
H	3.54542	-1.03313	-0.860781
H	4.54327	-0.283413	1.13375
H	3.75013	-1.53424	2.0613
H	2.83351	0.446526	3.01944
H	2.8781	1.30846	1.48887
H	0.551872	0.985925	1.72947
H	-0.571296	-1.13797	1.88123
H	0.464431	-3.00272	2.87887
H	2.00034	-2.17324	2.96947
H	2.45372	-4.0115	1.48823
H	0.864165	-3.89454	0.745611
C	-2.04355	-0.125587	-0.867917
O	-1.86891	-1.97026	-0.327959
H	-2.77131	-2.32063	-0.389974
C	-0.768601	0.500093	-0.571438
C	-0.618014	1.84387	-0.631085
C	0.739545	2.4499	-0.49649
C	0.995922	3.47441	0.42632
C	1.79909	1.99659	-1.30129
C	2.27925	4.00222	0.575002
H	0.190266	3.84028	1.05684
C	3.08012	2.53198	-1.16134
H	1.59654	1.23001	-2.04172
C	3.32798	3.53085	-0.217907
H	2.46129	4.77853	1.31285
H	3.88564	2.16998	-1.79449
H	4.32619	3.94388	-0.105373
C	-1.71335	2.85095	-0.936622
H	-1.52749	3.33919	-1.90179
H	-2.70901	2.4065	-0.96469
H	-1.73355	3.65086	-0.187069
O	0.879392	-1.10048	-2.3844
C	-2.28194	-0.347228	-2.34329
H	-2.59166	0.614653	-2.76906
H	-1.34448	-0.633578	-2.82125
H	-3.05636	-1.08683	-2.56155
C	-3.20582	0.143349	0.027012
C	-4.52903	0.048121	-0.431799
C	-2.97952	0.510415	1.36467
C	-5.59738	0.323621	0.421218
H	-4.72923	-0.221839	-1.46267
C	-4.0464	0.773429	2.21694
H	-1.95885	0.597886	1.71659
C	-5.35983	0.682721	1.74804
H	-6.61471	0.258659	0.047585
H	-3.85485	1.05444	3.24801
H	-6.1921	0.894067	2.41252
H	-1.28237	-2.48514	-1.06215
H	0.150671	-2.26925	-2.28892
O	-0.497101	-3.11181	-2.05415
H	0.07465	-3.73876	-1.59284
H	1.76491	-1.31908	-2.7023
B(OH)3-H2O
O	-0.312617	1.15565	0.786137
B	-0.668182	0.00497	0.118359
O	-0.345267	-1.21179	0.672138
H	-0.650178	-1.93972	0.117132
O	-1.33625	0.064638	-1.06828
H	-1.48954	0.973179	-1.35156
O	2.21184	-0.007428	-0.491915
H	1.83031	-0.725752	0.030967
H	1.80423	0.778458	-0.104529
H	0.03478	0.958642	1.66429
Re_e
Rh	0.97148	-0.23315	0.217769
C	2.83258	-1.12664	1.20113
C	3.13084	0.168396	0.818341
C	3.17712	1.35015	1.771
C	1.84164	2.12343	1.85224
C	0.613056	1.258	1.66909
C	0.399684	-0.012119	2.25523
C	1.36939	-0.638951	3.25414
C	2.43478	-1.54993	2.60271
H	3.14346	-1.93288	0.538552
H	3.61968	0.314574	-0.142454
H	3.9623	2.03825	1.44196
H	3.47751	0.999188	2.76302
H	1.78806	2.67538	2.80381
H	1.82338	2.87408	1.05896
H	-0.265411	1.81573	1.35505
H	-0.625068	-0.362191	2.33267
H	0.801163	-1.22675	3.98276
H	1.85798	0.155391	3.8274
H	3.32163	-1.61495	3.2508
H	2.04289	-2.57412	2.55114
C	-2.05986	-0.857016	-0.485366
O	-1.63363	-1.92881	0.450548
H	-2.41635	-2.47681	0.609496
C	-0.913406	0.144451	-0.58098
C	-1.06971	1.3002	-1.26691
C	0.103984	2.21169	-1.41284
C	0.047869	3.55419	-1.00771
C	1.31181	1.73661	-1.95555
C	1.16832	4.38078	-1.09705
H	-0.874565	3.9461	-0.588932
C	2.43414	2.56223	-2.04676
H	1.34023	0.722964	-2.34003
C	2.37041	3.88588	-1.60949
H	1.1058	5.41141	-0.758978
H	3.35569	2.17399	-2.47243
H	3.24201	4.52989	-1.67907
C	-2.32076	1.80783	-1.96069
H	-2.16852	1.84588	-3.04716
H	-3.20451	1.20556	-1.75898
H	-2.55075	2.8326	-1.64559
O	1.42313	-1.56613	-1.58975
C	-2.28333	-1.53457	-1.84332
H	-2.66034	-0.822218	-2.57914
H	-1.33899	-1.94222	-2.20647
H	-2.99932	-2.36187	-1.76599
C	-3.32809	-0.285963	0.155984
C	-4.61093	-0.643515	-0.275605
C	-3.21316	0.574021	1.25841
C	-5.74826	-0.148001	0.367994
H	-4.73562	-1.29656	-1.132
C	-4.3439	1.06337	1.90537
H	-2.22746	0.870018	1.5948
C	-5.61965	0.705501	1.46123
H	-6.73358	-0.43019	0.008524
H	-4.23061	1.73079	2.7548
H	-6.50249	1.09265	1.96104
H	-0.365417	-2.74778	0.069524
O	0.525765	-3.23617	0.015725
H	1.06457	-2.74688	0.665167
H	2.34616	-1.40487	-1.81949
B	1.2937	-3.01702	-1.46513
O	2.58387	-3.58464	-1.27747
H	2.64007	-4.4772	-1.63032
O	0.386689	-3.55383	-2.40626
H	0.14733	-4.46366	-2.20217
TS2_e
Rh	0.895517	-0.351359	0.266638
C	2.44439	-1.53431	1.31944
C	3.00359	-0.310968	0.959767
C	3.23686	0.853373	1.91051
C	2.06614	1.86065	1.93063
C	0.715038	1.22053	1.69309
C	0.256912	0.022565	2.27418
C	1.04155	-0.771767	3.31242
C	1.89254	-1.89315	2.68219
H	2.65411	-2.37772	0.664907
H	3.58749	-0.286501	0.041218
H	4.14926	1.37766	1.60887
H	3.42928	0.466281	2.91565
H	2.06701	2.42176	2.87806
H	2.2179	2.59603	1.13666
H	-0.033788	1.91147	1.31566
H	-0.812673	-0.161903	2.2745
H	0.340583	-1.21492	4.0275
H	1.6749	-0.094309	3.89267
H	2.70198	-2.19151	3.36571
H	1.26116	-2.78098	2.55775
C	-2.06413	-0.474867	-0.69211
O	-1.68869	-1.95047	0.588733
H	-2.4718	-2.52004	0.549186
C	-0.880636	0.356655	-0.664802
C	-0.857621	1.55525	-1.29232
C	0.402336	2.35269	-1.34622
C	0.439797	3.68938	-0.923601
C	1.59045	1.77082	-1.81942
C	1.63441	4.41106	-0.930717
H	-0.467761	4.16067	-0.556704
C	2.78393	2.493	-1.83422
H	1.5534	0.755213	-2.19602
C	2.81326	3.81372	-1.38241
H	1.64558	5.43867	-0.578652
H	3.69098	2.02545	-2.20746
H	3.74239	4.37586	-1.39093
C	-2.01824	2.17625	-2.04919
H	-1.80052	2.21561	-3.12398
H	-2.95641	1.63721	-1.90939
H	-2.18559	3.21167	-1.73095
O	1.30747	-1.52689	-1.53143
C	-2.22106	-1.33163	-1.92152
H	-2.5623	-0.670993	-2.72843
H	-1.26905	-1.76606	-2.23234
H	-2.95758	-2.13135	-1.80687
C	-3.27853	-0.014438	0.034532
C	-4.56233	-0.470173	-0.308279
C	-3.15417	0.919334	1.07849
C	-5.68771	-0.000277	0.366903
H	-4.69122	-1.17902	-1.11799
C	-4.27638	1.3776	1.75942
H	-2.16988	1.28487	1.34008
C	-5.54845	0.921026	1.40523
H	-6.67335	-0.353721	0.080118
H	-4.16026	2.09578	2.56528
H	-6.42512	1.28366	1.93327
H	-0.896796	-2.5068	0.186778
O	0.157417	-3.35942	-0.343501
H	0.763356	-3.61425	0.362166
H	2.25622	-1.48982	-1.70387
B	1.009	-3.01522	-1.5435
O	2.2967	-3.67482	-1.39722
H	2.40732	-4.30221	-2.11797
O	0.262628	-3.31128	-2.73776
H	-0.267823	-4.09937	-2.57828
Re_f
Rh	0.802563	-0.781929	-0.014034
C	1.11586	-2.8604	0.810757
C	2.37571	-2.29806	0.729258
C	3.12765	-1.67674	1.89204
C	2.88282	-0.156523	2.03001
C	1.47695	0.278884	1.68097
C	0.276344	-0.383718	2.02898
C	0.209025	-1.6501	2.87896
C	0.23328	-2.9457	2.04051
H	0.818194	-3.51636	-0.008578
H	2.96478	-2.50655	-0.161694
H	4.19982	-1.84943	1.75278
H	2.8569	-2.19314	2.81712
H	3.14405	0.171327	3.04824
H	3.55798	0.374263	1.35232
H	1.39473	1.34084	1.46517
H	-0.614617	0.238973	2.06606
H	-0.713512	-1.63443	3.46811
H	1.02803	-1.64942	3.6044
H	0.524453	-3.80032	2.66978
H	-0.787839	-3.15191	1.6976
C	-1.69088	0.806362	-0.749632
O	-2.10132	-0.532398	-0.356387
H	-1.42474	-0.833225	0.283176
C	-0.166457	0.887132	-0.720922
C	0.559817	1.9348	-1.17061
C	2.04708	1.8113	-1.14403
C	2.85929	2.76006	-0.503352
C	2.67507	0.691791	-1.72237
C	4.23888	2.57898	-0.404632
H	2.40167	3.63337	-0.047264
C	4.05646	0.510482	-1.62797
H	2.06673	-0.007876	-2.2848
C	4.84451	1.4491	-0.961212
H	4.84288	3.31809	0.114224
H	4.51781	-0.360127	-2.08656
H	5.91885	1.31047	-0.885054
C	0.029594	3.24767	-1.71723
H	0.132123	3.29046	-2.80939
H	-1.01579	3.42011	-1.46202
H	0.603509	4.09283	-1.3206
O	0.404687	-1.71881	-2.08406
C	-2.23019	0.946075	-2.18296
H	-2.12179	1.96327	-2.55814
H	-1.66759	0.274782	-2.83801
H	-3.28702	0.669756	-2.21645
C	-2.39825	1.76179	0.226366
C	-3.79435	1.6797	0.3464
C	-1.71534	2.66095	1.05062
C	-4.48639	2.48762	1.24432
H	-4.33541	0.957795	-0.256523
C	-2.40592	3.46964	1.9575
H	-0.63615	2.72511	0.980201
C	-3.79307	3.39054	2.05524
H	-5.56764	2.41008	1.31756
H	-1.85327	4.16038	2.58819
H	-4.33087	4.01995	2.75823
H	-0.495039	-2.10747	-1.98062
O	-1.81607	-3.20639	-1.54416
H	-1.42723	-3.65682	-0.782816
H	0.985092	-2.47866	-2.22074
B	-3.05084	-2.67584	-1.15567
O	-3.47001	-2.96764	0.113259
H	-4.26178	-2.46922	0.343169
O	-3.8707	-2.07649	-2.06735
H	-3.416	-1.86692	-2.8897
TS2_f
Rh	0.607891	-0.844221	-0.034139
C	0.561052	-2.94925	0.570632
C	1.90019	-2.58095	0.439756
C	2.82946	-2.27296	1.60435
C	2.8865	-0.764481	1.92529
C	1.57246	-0.055022	1.68187
C	0.288703	-0.527451	2.04357
C	0.027022	-1.8279	2.80047
C	-0.231781	-3.02427	1.85772
H	0.0901	-3.45288	-0.272498
H	2.39549	-2.81686	-0.501739
H	3.83667	-2.6272	1.3615
H	2.51311	-2.84258	2.48278
H	3.22519	-0.606753	2.96122
H	3.6299	-0.288969	1.27939
H	1.6748	1.0182	1.54995
H	-0.485923	0.229676	2.15294
H	-0.844393	-1.69362	3.4501
H	0.867772	-2.03832	3.46883
H	-0.034375	-3.97124	2.38271
H	-1.28841	-3.04196	1.57155
C	-1.40823	1.17613	-0.810634
O	-2.00127	-0.744943	-0.473353
H	-2.12248	-0.839149	0.478676
C	0.015698	1.09636	-0.632034
C	0.891781	2.08715	-0.899902
C	2.35986	1.83463	-0.846756
C	3.22868	2.67075	-0.130892
C	2.90744	0.730437	-1.5222
C	4.59453	2.3933	-0.056053
H	2.82987	3.53163	0.398349
C	4.27351	0.458682	-1.4591
H	2.24778	0.103423	-2.11126
C	5.12298	1.28429	-0.719047
H	5.24551	3.04295	0.522013
H	4.67732	-0.396435	-1.99431
H	6.18657	1.07124	-0.666536
C	0.493828	3.49491	-1.30669
H	0.811513	3.71002	-2.3345
H	-0.582859	3.6612	-1.23545
H	0.980051	4.24418	-0.670974
O	0.371503	-1.46876	-2.1964
C	-1.89604	1.18132	-2.23401
H	-1.78648	2.20911	-2.60166
H	-1.26384	0.536578	-2.84447
H	-2.93527	0.869526	-2.32312
C	-2.2659	1.77441	0.240828
C	-3.66749	1.64335	0.198124
C	-1.67908	2.51022	1.2836
C	-4.45352	2.25344	1.16944
H	-4.12073	1.01173	-0.559513
C	-2.47362	3.12349	2.2508
H	-0.599748	2.60434	1.31512
C	-3.86167	2.99904	2.19454
H	-5.53274	2.13896	1.13576
H	-2.00785	3.69574	3.04726
H	-4.48158	3.4726	2.95012
H	-0.599553	-1.764	-2.27093
O	-2.09143	-2.26554	-2.32974
H	-2.11747	-3.22529	-2.23481
H	0.896094	-2.25988	-2.37144
B	-2.9044	-1.74315	-1.19358
O	-3.16932	-2.80709	-0.246041
H	-4.11603	-2.80939	-0.06902
O	-4.09475	-1.0562	-1.6574
H	-4.23714	-1.28823	-2.58056
3B(OH)3
O	1.61142	0.339459	1.17222
B	-1.26534	-1.46665	0.413067
O	-0.925715	-0.741693	1.53214
H	-1.21002	0.18531	1.53525
O	-2.17772	-1.12382	-0.540511
H	-2.54889	-0.228857	-0.487921
O	-0.563335	-2.64453	0.266938
H	-0.840409	-3.11184	-0.530627
B	2.24603	-0.200673	0.064725
O	3.2149	0.575347	-0.505234
H	3.58378	0.132521	-1.2774
O	1.97321	-1.43641	-0.459044
H	1.24914	-1.93399	-0.046989
H	0.934484	-0.255649	1.53664
O	-0.150068	1.24841	-1.43376
H	-0.614249	1.01761	-2.24658
B	-0.987289	1.69588	-0.457438
O	-2.35418	1.76016	-0.702043
H	-2.81505	2.20562	0.020305
O	-0.534771	1.97806	0.797497
H	0.405497	1.71065	0.911874
Re_g
Rh	-0.887427	0.085273	0.361645
C	-1.70505	1.54503	1.94816
C	-2.71495	0.654276	1.66097
C	-3.0817	-0.514677	2.55317
C	-2.3669	-1.82258	2.15744
C	-0.963143	-1.63015	1.62954
C	0.016687	-0.760247	2.13622
C	-0.167533	0.081037	3.39393
C	-0.773123	1.47897	3.1392
H	-1.7204	2.48844	1.41683
H	-3.42452	0.94103	0.890072
H	-4.16344	-0.676436	2.50279
H	-2.85862	-0.257194	3.59309
H	-2.35486	-2.51902	3.01046
H	-2.94228	-2.31198	1.36897
H	-0.612571	-2.46823	1.03554
H	1.0476	-0.970507	1.88369
H	0.811492	0.20765	3.86438
H	-0.786924	-0.47654	4.10487
H	-1.2914	1.83466	4.04218
H	0.041694	2.18495	2.95713
C	1.83388	-0.738779	-1.25198
O	2.26284	0.642695	-0.871423
H	1.87565	1.3377	-1.48334
C	0.339396	-0.989477	-0.990891
C	-0.269593	-2.05028	-1.59122
C	-1.73873	-2.26919	-1.39517
C	-2.24354	-3.51835	-0.993081
C	-2.66308	-1.22846	-1.59751
C	-3.60647	-3.71434	-0.773706
H	-1.55947	-4.34264	-0.814831
C	-4.02759	-1.42126	-1.37299
H	-2.31092	-0.265878	-1.94482
C	-4.50771	-2.66325	-0.958049
H	-3.96346	-4.68705	-0.447293
H	-4.71422	-0.594847	-1.53298
H	-5.56919	-2.81445	-0.786025
C	0.373223	-3.13143	-2.45525
H	0.282998	-2.89711	-3.52328
H	1.42602	-3.30107	-2.22705
H	-0.1405	-4.08523	-2.31391
O	-1.26218	1.5762	-1.2531
C	2.18791	-0.715183	-2.75659
H	2.1511	-1.70357	-3.20181
H	1.47785	-0.07624	-3.29095
H	3.19475	-0.314653	-2.89287
C	2.79288	-1.64596	-0.476549
C	4.16749	-1.3532	-0.481866
C	2.35053	-2.7571	0.244191
C	5.06848	-2.14757	0.225875
H	4.52458	-0.478033	-1.01426
C	3.25306	-3.55745	0.947741
H	1.29324	-2.98538	0.261101
C	4.61341	-3.25624	0.944619
H	6.1258	-1.89982	0.216366
H	2.88494	-4.41209	1.50726
H	5.31386	-3.87439	1.49769
O	1.27838	2.21391	0.654319
H	0.52678	1.53417	0.744883
B	0.968785	3.33533	-0.367214
O	-0.499965	3.63054	-0.194229
H	-0.611552	4.57655	-0.03105
O	1.67786	4.50542	-0.078543
H	2.6188	4.27898	-0.088253
O	1.18065	2.72695	-1.69138
H	0.742131	3.25981	-2.37264
H	-0.438756	1.5182	-1.75783
B	2.56644	1.43862	0.499931
O	2.73415	0.5916	1.60157
H	3.39447	-0.089326	1.42986
O	3.6193	2.3285	0.138264
H	4.21005	2.40978	0.894188
B	-1.6181	2.99186	-1.19702
O	-1.33924	3.70789	-2.4214
H	-1.95425	3.42617	-3.10813
O	-2.89054	3.15077	-0.60918
H	-3.27492	3.99654	-0.858934
TS2_g
Rh	0.805378	-0.13876	0.384504
C	1.29382	-1.66166	1.99224
C	2.4394	-0.924357	1.74805
C	2.93677	0.173541	2.66861
C	2.43684	1.57066	2.25278
C	1.05289	1.56719	1.64357
C	-0.063983	0.84543	2.09641
C	-0.075808	0.010012	3.3693
C	0.338988	-1.4598	3.14915
H	1.2082	-2.61009	1.47562
H	3.14009	-1.33651	1.0284
H	4.03148	0.173432	2.66604
H	2.63131	-0.051149	3.69527
H	2.46946	2.2586	3.11198
H	3.11738	1.9813	1.50317
H	0.864095	2.43503	1.01959
H	-1.04107	1.17804	1.76884
H	-1.08974	0.027348	3.77621
H	0.574812	0.485233	4.11163
H	0.777218	-1.87347	4.06967
H	-0.557306	-2.04881	2.94239
C	-1.60477	1.12717	-1.35901
O	-2.64862	-0.543611	-0.827534
H	-2.36435	-1.2118	-1.48883
C	-0.181834	1.10466	-1.06793
C	0.633602	2.03026	-1.64656
C	2.10633	2.02827	-1.38409
C	2.77207	3.19504	-0.972865
C	2.86517	0.85285	-1.52338
C	4.13582	3.18313	-0.678991
H	2.21547	4.11852	-0.845182
C	4.22854	0.839785	-1.2277
H	2.38198	-0.052707	-1.86714
C	4.87097	2.00242	-0.80032
H	4.62155	4.09586	-0.345899
H	4.78598	-0.085903	-1.33706
H	5.93209	1.99199	-0.56983
C	0.175909	3.18181	-2.53235
H	0.426605	2.99194	-3.58368
H	-0.8933	3.38528	-2.4608
H	0.69187	4.10763	-2.2634
O	1.04085	-1.66166	-1.2057
C	-1.98677	0.830824	-2.79246
H	-1.67455	1.68123	-3.40342
H	-1.44804	-0.046257	-3.15473
H	-3.0578	0.68472	-2.92444
C	-2.49471	2.03605	-0.581983
C	-3.89799	1.94866	-0.67347
C	-1.93969	3.04674	0.218125
C	-4.71014	2.83526	0.025312
H	-4.34152	1.14668	-1.24869
C	-2.75547	3.93983	0.911268
H	-0.863951	3.13534	0.27955
C	-4.14213	3.83561	0.820992
H	-5.78947	2.74261	-0.044387
H	-2.30324	4.71292	1.52449
H	-4.77912	4.52496	1.36672
O	-1.5317	-2.16789	0.579269
H	-0.771312	-1.53259	0.686594
B	-1.28062	-3.25196	-0.460602
O	0.160493	-3.70043	-0.247548
H	0.165285	-4.66567	-0.195637
O	-2.10262	-4.36775	-0.268971
H	-2.99948	-4.02229	-0.121795
O	-1.37598	-2.58162	-1.77799
H	-1.23119	-3.23784	-2.47142
H	0.198332	-1.6379	-1.69878
B	-2.83555	-1.30208	0.440641
O	-2.894	-0.467796	1.59077
H	-3.29398	0.377666	1.36233
O	-3.91272	-2.24542	0.269299
H	-4.36932	-2.30917	1.11546
B	1.3805	-3.08607	-1.12672
O	1.23341	-3.80182	-2.3649
H	1.93997	-3.54455	-2.96751
O	2.59945	-3.2438	-0.42147
H	2.9803	-4.10681	-0.610534
3H2O
O	1.10461	-1.1705	-0.110838
O	0.44785	1.48104	0.080525
H	0.452395	1.94576	-0.765407
H	1.15685	-0.187494	-0.079472
H	-0.434695	1.04745	0.126987
O	-1.52367	-0.430382	0.110246
H	-1.95677	-0.588216	-0.73782
H	-0.699044	-0.966762	0.067884
H	1.4926	-1.45932	0.72476
Re_h
Rh	1.10451	-0.518184	-0.083122
H	-0.895025	3.66374	0.368365
C	2.34912	2.99828	-1.62896
H	1.35665	1.21679	-2.33217
C	2.2486	4.14446	-0.83893
H	0.975425	5.27476	0.485015
H	3.2518	2.81427	-2.20596
H	3.07268	4.84985	-0.786083
C	-2.32583	1.97217	-1.458
H	-3.04377	1.25324	-1.84978
H	-2.83264	2.51259	-0.648186
H	-2.11287	2.69831	-2.24913
O	1.478	-1.01727	-2.27028
C	-2.29235	-1.51731	-1.86036
H	-2.59333	-0.75709	-2.58444
H	-1.36628	-1.97226	-2.21315
H	-3.06534	-2.29365	-1.82042
C	-3.26373	-0.302271	0.194175
C	-4.55465	-0.417659	-0.329964
C	-3.09854	0.346141	1.42797
C	-5.65222	0.122322	0.346162
H	-4.71431	-0.909638	-1.28305
C	-4.18971	0.881529	2.10504
H	-2.10118	0.437039	1.84347
C	-5.47436	0.775121	1.56367
H	-6.64519	0.032135	-0.084553
H	-4.03959	1.38675	3.05479
H	-6.32596	1.19847	2.08769
H	-0.467534	-3.16229	-0.020965
O	0.623403	-3.41572	-2.84008
H	-0.202188	-3.58315	-3.30854
H	2.42734	-1.13379	-2.4017
O	0.350533	-3.67096	-0.239009
H	1.0208	-3.00481	-9.8e-05
H	0.462944	-3.65783	-1.88233
H	1.07015	-1.87901	-2.5764
C	3.03464	-1.58889	0.447525
C	3.3021	-0.234265	0.331417
C	3.48162	0.694767	1.51973
C	2.17525	1.40666	1.93889
C	0.923475	0.585821	1.71392
C	0.766773	-0.785025	2.01089
C	1.84113	-1.60842	2.71794
C	2.82321	-2.32202	1.75867
H	3.25188	-2.22601	-0.41014
H	3.67839	0.137658	-0.61964
H	4.22945	1.4529	1.26654
H	3.89487	0.127051	2.35917
H	2.24297	1.71976	2.9925
H	2.0698	2.32146	1.35184
H	0.022159	1.18735	1.63305
H	-0.246986	-1.16024	2.10801
H	1.3544	-2.36286	3.34443
H	2.39389	-0.959657	3.40503
H	3.7865	-2.48675	2.26392
H	2.43397	-3.31953	1.53102
C	-2.02923	-0.906875	-0.478231
O	-1.65571	-2.01965	0.413011
H	-2.48561	-2.43732	0.68407
C	-0.84395	0.060972	-0.554365
C	-1.02699	1.33131	-0.985127
C	0.111111	2.30206	-0.963995
C	0.012758	3.4751	-0.197791
C	1.29028	2.09091	-1.69661
C	1.06966	4.38325	-0.128791
TS2_h
Rh	1.06468	-0.581592	-0.134736
H	-0.590603	3.78105	0.641628
C	2.51897	2.95834	-1.50878
H	1.3764	1.25994	-2.21261
C	2.53206	4.07656	-0.673198
H	1.40348	5.23885	0.751088
H	3.38594	2.72948	-2.12284
H	3.40859	4.71616	-0.625602
C	-2.15729	2.28653	-1.36777
H	-3.03666	1.6619	-1.51746
H	-2.4459	3.1064	-0.698438
H	-1.8996	2.74777	-2.32854
O	1.19558	-0.987716	-2.20295
C	-2.23875	-1.38853	-1.85576
H	-2.52856	-0.682844	-2.64288
H	-1.28673	-1.82948	-2.14253
H	-3.00087	-2.17039	-1.79384
C	-3.3164	-0.135386	0.126186
C	-4.59929	-0.360365	-0.393761
C	-3.18969	0.560646	1.34057
C	-5.72719	0.127595	0.267348
H	-4.72299	-0.888639	-1.33237
C	-4.31549	1.03318	2.00503
H	-2.19858	0.723044	1.74688
C	-5.58905	0.823867	1.46729
H	-6.71253	-0.037074	-0.157729
H	-4.20241	1.56827	2.94292
H	-6.46721	1.20074	1.98263
H	-1.09921	-2.73406	0.237961
O	0.495932	-3.34858	-2.701
H	-0.128177	-3.37301	-3.4345
H	2.13843	-1.00065	-2.41619
O	-0.007894	-3.54902	-0.172047
H	0.654279	-2.85237	0.0388
H	0.077473	-3.61569	-1.17517
H	0.783136	-2.35497	-2.57496
C	2.87806	-1.8176	0.237545
C	3.25343	-0.48153	0.117609
C	3.6275	0.400584	1.2986
C	2.43175	1.19579	1.87183
C	1.09905	0.492561	1.72377
C	0.854288	-0.859376	2.01043
C	1.91199	-1.7833	2.60928
C	2.73009	-2.56078	1.55187
H	2.97069	-2.44862	-0.644899
H	3.60088	-0.13615	-0.853861
H	4.39929	1.10845	0.980335
H	4.08406	-0.219151	2.07719
H	2.61993	1.44131	2.92867
H	2.3565	2.14804	1.34383
H	0.245154	1.16399	1.7087
H	-0.177458	-1.1536	2.17681
H	1.42212	-2.50109	3.27548
H	2.58256	-1.19474	3.24388
H	3.71984	-2.8202	1.9568
H	2.23375	-3.51395	1.34363
C	-2.08267	-0.603136	-0.576365
O	-1.80899	-2.05131	0.628483
H	-2.66667	-2.49829	0.684774
C	-0.885004	0.221546	-0.495488
C	-0.949689	1.53563	-0.827347
C	0.265797	2.40725	-0.781889
C	0.279203	3.54935	0.032832
C	1.39587	2.13135	-1.56741
C	1.40477	4.3716	0.096848
2B(OH)3-H2O
O	0.02474	-0.360479	-0.827941
B	-1.40939	-0.078106	-0.028039
O	-2.40612	0.229404	-0.966862
H	-3.0322	-0.501178	-1.01303
O	-1.67225	-1.22925	0.745877
H	-0.90618	-1.48583	1.27224
O	-0.969606	1.15204	0.704328
H	-1.71502	1.76368	0.674315
B	1.33086	-0.189132	-0.107741
O	1.31794	-0.49558	1.27717
H	0.626816	-0.003012	1.73985
O	2.3752	-0.739287	-0.842188
H	3.02261	-1.13374	-0.248138
H	0.018969	-1.17562	-1.34438
O	1.33181	1.48181	-0.209946
H	1.94625	1.82339	0.455643
H	0.37118	1.63886	0.128154
Re_i
Rh	0.625618	0.471358	0.353619
C	2.59935	0.830384	1.52585
C	2.16781	2.04471	1.04262
C	1.45948	3.09093	1.88146
C	-0.080829	2.97983	1.83563
C	-0.604283	1.56771	1.68119
C	-0.130401	0.423827	2.36036
C	0.936567	0.491844	3.45053
C	2.37853	0.305621	2.92884
H	3.33854	0.304122	0.934392
H	2.56145	2.36108	0.081296
H	1.74782	4.08453	1.52371
H	1.81575	3.0224	2.91393
H	-0.515829	3.45065	2.73113
H	-0.447767	3.55039	0.979686
H	-1.6121	1.52709	1.2769
H	-0.795917	-0.431985	2.41974
H	0.729891	-0.281825	4.19741
H	0.845797	1.44796	3.97596
H	3.09102	0.771923	3.62558
H	2.61884	-0.762294	2.92488
C	-1.72036	-1.65723	-0.364006
O	-1.05363	-2.29144	0.797247
H	-1.59552	-3.05669	1.03703
C	-1.11266	-0.260558	-0.564186
C	-1.73299	0.621828	-1.3875
C	-1.20708	2.01591	-1.51702
C	-2.05503	3.10822	-1.26353
C	0.124656	2.28755	-1.87686
C	-1.58183	4.41873	-1.32171
H	-3.09081	2.92551	-0.993264
C	0.600037	3.6	-1.93101
H	0.783343	1.46717	-2.13367
C	-0.246516	4.67152	-1.64732
H	-2.25431	5.24401	-1.10454
H	1.63596	3.77952	-2.20505
H	0.123669	5.69162	-1.68944
C	-3.02659	0.40872	-2.16273
H	-3.01039	0.995139	-3.08664
H	-3.20462	-0.631014	-2.43017
H	-3.90036	0.734411	-1.58392
O	1.74728	-0.397749	-1.3931
C	-1.43241	-2.56752	-1.56499
H	-1.84223	-2.16055	-2.49089
H	-0.354233	-2.68808	-1.67269
H	-1.84909	-3.56981	-1.41262
C	-3.19677	-1.60362	0.042208
C	-4.1871	-2.3665	-0.584477
C	-3.57063	-0.779754	1.11468
C	-5.51884	-2.29458	-0.167617
H	-3.93461	-3.00691	-1.42196
C	-4.89536	-0.708484	1.53486
H	-2.81416	-0.186376	1.61333
C	-5.87908	-1.46473	0.891466
H	-6.27256	-2.88746	-0.677491
H	-5.16245	-0.058781	2.36327
H	-6.91433	-1.40484	1.21346
H	0.50824	-2.56005	0.832585
O	1.48199	-2.36461	1.01728
H	1.43222	-1.35165	1.00276
B	2.49909	-2.9478	-0.02949
O	3.41645	-1.7429	-0.265599
H	4.33109	-2.04506	-0.189341
O	3.28565	-3.94657	0.583761
H	3.0914	-4.79465	0.173188
O	1.7614	-3.28915	-1.19818
H	2.31151	-3.09761	-1.97774
H	1.2057	-1.15849	-1.64342
B	3.1571	-0.752486	-1.51605
O	3.44494	-1.62157	-2.64099
H	3.2702	-1.15496	-3.46627
O	3.96052	0.399038	-1.35783
H	4.81225	0.275424	-1.78749
TS2_i
Rh	0.494036	0.429175	0.503906
C	2.15213	0.413578	1.98375
C	2.03304	1.71461	1.51583
C	1.36174	2.84658	2.27344
C	-0.132263	3.0015	1.91428
C	-0.816724	1.69064	1.58935
C	-0.66963	0.477366	2.29534
C	0.15422	0.336549	3.57017
C	1.60081	-0.117206	3.28937
H	2.90095	-0.209796	1.50627
H	2.68156	1.98699	0.689414
H	1.87935	3.78305	2.04122
H	1.4838	2.69196	3.35006
H	-0.666145	3.52314	2.7242
H	-0.218704	3.63568	1.02816
H	-1.71251	1.81647	0.986848
H	-1.44771	-0.269704	2.17624
H	-0.329392	-0.390651	4.23114
H	0.153076	1.28545	4.11507
H	2.2586	0.153416	4.12937
H	1.6192	-1.21271	3.23668
C	-1.70676	-1.45942	-0.722577
O	-0.875426	-2.33087	0.770311
H	-1.2431	-3.22826	0.779612
C	-1.13446	-0.116366	-0.754021
C	-1.64576	0.817295	-1.59337
C	-1.08282	2.20158	-1.6256
C	-1.91997	3.31566	-1.45693
C	0.293696	2.42698	-1.79275
C	-1.39789	4.60942	-1.4187
H	-2.98795	3.17004	-1.32189
C	0.815663	3.72038	-1.76111
H	0.951356	1.58156	-1.94892
C	-0.025228	4.81761	-1.56801
H	-2.06366	5.45422	-1.26589
H	1.88515	3.86458	-1.88523
H	0.381846	5.8241	-1.53802
C	-2.80047	0.602032	-2.55781
H	-2.47226	0.765888	-3.59159
H	-3.23953	-0.394104	-2.49131
H	-3.60819	1.32002	-2.37435
O	1.82554	-0.264601	-1.12685
C	-1.23535	-2.40817	-1.79897
H	-1.65772	-2.06374	-2.74954
H	-0.149171	-2.4112	-1.88329
H	-1.55319	-3.44137	-1.64116
C	-3.10304	-1.61419	-0.207656
C	-3.8854	-2.74143	-0.510833
C	-3.66914	-0.605789	0.591454
C	-5.19122	-2.85316	-0.03596
H	-3.48903	-3.53314	-1.13551
C	-4.96826	-0.722875	1.07381
H	-3.08376	0.27417	0.818525
C	-5.73613	-1.84668	0.761316
H	-5.78252	-3.727	-0.291684
H	-5.38422	0.067545	1.69089
H	-6.75246	-1.93515	1.13285
H	0.152142	-2.45071	0.669085
O	1.57759	-2.86775	0.715797
H	1.98692	-2.72848	1.57638
B	2.6199	-2.98066	-0.321562
O	3.52717	-1.69209	-0.19284
H	4.4345	-2.01736	-0.281423
O	3.58326	-4.01627	-0.088633
H	3.26516	-4.83638	-0.478315
O	1.93087	-2.98263	-1.58749
H	2.5638	-2.70834	-2.27177
H	1.43279	-1.09564	-1.44495
B	3.27334	-0.476022	-1.18268
O	3.72622	-1.02632	-2.45215
H	3.58092	-0.375959	-3.14854
O	3.94734	0.688751	-0.731191
H	4.84693	0.697248	-1.07168
Re_j
Rh	-0.209492	-0.813888	-0.480296
C	0.749639	-2.30014	-1.91402
C	-0.534208	-2.74858	-1.68668
C	-1.69452	-2.54083	-2.64325
C	-2.51355	-1.26298	-2.34614
C	-1.69295	-0.113373	-1.80333
C	-0.43504	0.315191	-2.29187
C	0.270112	-0.323707	-3.48612
C	1.21229	-1.48919	-3.10673
H	1.54651	-2.73747	-1.31402
H	-0.681183	-3.47918	-0.894067
H	-2.36091	-3.40771	-2.58647
H	-1.3141	-2.5179	-3.66843
H	-3.05162	-0.947813	-3.25356
H	-3.27711	-1.49342	-1.59977
H	-2.28721	0.631668	-1.28171
H	-0.196374	1.36407	-2.12621
H	0.858444	0.443117	-4.00008
H	-0.482274	-0.658702	-4.20743
H	1.36716	-2.14281	-3.97835
H	2.18988	-1.07129	-2.85432
C	0.639935	1.80403	0.808562
O	1.76984	1.29102	0.018714
H	1.36141	0.86206	-0.761185
C	-0.497886	0.780074	0.77312
C	-1.64185	0.885047	1.50153
C	-2.74374	-0.106319	1.2737
C	-4.03613	0.341988	0.950914
C	-2.52968	-1.49623	1.29897
C	-5.06128	-0.552226	0.645543
H	-4.23512	1.40863	0.90693
C	-3.55608	-2.39496	1.00476
H	-1.56749	-1.88607	1.60351
C	-4.82755	-1.92896	0.672431
H	-6.04446	-0.172171	0.383442
H	-3.35774	-3.46223	1.04383
H	-5.62734	-2.62645	0.443047
C	-1.97052	1.98828	2.49913
H	-1.73472	1.67463	3.52392
H	-1.4344	2.91474	2.29457
H	-3.03924	2.21778	2.48785
O	1.12468	-1.75113	1.19319
C	1.25134	2.02371	2.19913
H	0.531267	2.46583	2.88543
H	1.61369	1.08385	2.61962
H	2.10645	2.70018	2.12519
C	0.258463	3.135	0.130053
C	1.26807	4.08804	-0.076645
C	-1.02577	3.42212	-0.343555
C	0.99643	5.29695	-0.710848
H	2.2804	3.86549	0.241711
C	-1.30147	4.63338	-0.983549
H	-1.81576	2.69298	-0.216598
C	-0.294574	5.57797	-1.16552
H	1.79465	6.01902	-0.856763
H	-2.30765	4.83148	-1.34175
H	-0.507983	6.51992	-1.662
O	3.4372	-0.675533	0.392777
H	2.84603	0.136838	0.331038
H	2.05058	-1.71048	0.877027
B	4.20862	-0.887451	-0.726255
O	4.11583	-0.022359	-1.78312
H	4.70849	-0.27721	-2.49971
O	5.04704	-1.9672	-0.802784
H	5.04939	-2.48646	0.008968
O	3.60063	-0.298648	3.23036
H	3.35266	-1.21571	3.41154
H	3.83549	-0.322422	2.29044
B	1.0097	-1.83391	2.57347
O	0.045733	-1.16242	3.24668
H	-0.376272	-0.48559	2.6827
O	1.87515	-2.67022	3.24551
H	1.67627	-2.65318	4.19075
TS2_j
Rh	0.66369	-0.479598	0.639787
C	0.658808	-1.82643	2.3989
C	1.97153	-1.41453	2.19279
C	2.677	-0.342771	3.00622
C	2.56336	1.05716	2.36498
C	1.24492	1.29911	1.66315
C	-0.03037	0.929124	2.12694
C	-0.298515	0.277303	3.48036
C	-0.315421	-1.26386	3.41249
H	0.369451	-2.78828	1.97968
H	2.61967	-2.06859	1.61227
H	3.73535	-0.606131	3.09863
H	2.27581	-0.335581	4.02332
H	2.7416	1.83673	3.12146
H	3.34973	1.1686	1.61407
H	1.28545	2.09573	0.927174
H	-0.874703	1.46388	1.70247
H	-1.26741	0.625169	3.85258
H	0.44465	0.624647	4.20412
H	-0.122598	-1.69312	4.40699
H	-1.31608	-1.59748	3.11813
C	-1.4648	0.759549	-1.20203
O	-2.2548	-0.529584	0.269186
H	-1.45012	-0.647446	0.813715
C	-0.035803	0.684942	-1.00579
C	0.864597	1.37804	-1.74341
H	-1.9682	0.691275	-3.22989
O	-2.42421	-2.98834	-0.157854
H	-1.93885	-3.36925	0.585117
H	1.29572	-2.95045	-0.151384
B	-3.15636	-1.69171	0.341027
O	-3.43056	-2.05863	1.71269
H	-3.83916	-1.30628	2.1537
O	-4.24908	-1.40391	-0.530555
H	-4.90799	-2.10226	-0.460983
O	-0.993522	-2.94355	-2.09748
H	-1.15147	-3.67362	-2.70712
C	-2.21307	4.20183	0.19179
H	-0.436945	3.09766	-0.315675
C	-3.60478	4.17664	0.264674
H	-5.38186	2.98942	-0.029454
H	-1.66544	5.09237	0.484441
H	-4.14803	5.04823	0.617664
C	2.32322	1.33467	-1.40832
C	3.01803	2.52726	-1.15057
C	3.02296	0.122006	-1.29217
C	4.35543	2.51151	-0.754052
H	2.50079	3.47916	-1.23075
C	4.36361	0.10734	-0.905303
H	2.52466	-0.801667	-1.55819
C	5.03503	1.29849	-0.625972
H	4.86519	3.44708	-0.542551
H	4.88692	-0.842135	-0.833427
H	6.07758	1.28457	-0.322386
C	0.505389	2.29028	-2.9037
H	0.90795	1.89124	-3.84248
H	-0.571277	2.42257	-3.019
H	0.944517	3.286	-2.77835
O	0.68594	-2.30467	-0.52663
C	-2.07864	0.030173	-2.35925
H	-1.75391	-2.94902	-1.04977
B	0.520347	-2.75282	-1.97643
O	1.01078	-1.79402	-2.91012
H	0.710856	-0.907229	-2.67524
O	1.15234	-4.03097	-2.1277
H	1.87389	-3.92935	-2.75763
H	-1.55999	-0.90323	-2.56664
H	-3.13699	-0.178356	-2.20843
C	-2.20606	1.92084	-0.650864
C	-3.61156	1.90104	-0.55922
C	-1.51771	3.07924	-0.255292
C	-4.29926	3.02011	-0.106493
H	-4.14732	0.984718	-0.781069
Re_k
Rh	-0.23358	-0.962904	0.150034
C	-1.98153	-2.19994	0.937546
C	-0.957572	-3.07349	0.632829
C	-0.030855	-3.68356	1.66903
C	1.26927	-2.8723	1.87993
C	1.10116	-1.37509	1.73781
C	0.03276	-0.602542	2.24182
C	-1.08025	-1.17926	3.11562
C	-2.31034	-1.68663	2.32418
H	-2.7478	-2.02155	0.18653
H	-0.946256	-3.52921	-0.354368
H	0.237874	-4.69671	1.35296
H	-0.570113	-3.79255	2.61501
H	1.70404	-3.11612	2.86187
H	2.00186	-3.18329	1.13196
H	2.03002	-0.853553	1.52153
H	0.219489	0.46039	2.36094
H	-1.41326	-0.409991	3.82144
H	-0.668846	-1.98618	3.73066
H	-2.83194	-2.4608	2.9061
H	-3.01995	-0.865335	2.20116
C	0.671652	2.0044	-0.390102
O	-0.266036	2.13043	0.725905
H	-0.414645	3.0814	0.831906
C	1.03235	0.523129	-0.530766
C	2.144	0.134229	-1.19964
C	2.545	-1.30918	-1.2174
C	3.77655	-1.68372	-0.654209
C	1.74143	-2.31909	-1.77123
C	4.17668	-3.01906	-0.612512
H	4.41624	-0.918359	-0.224035
C	2.14134	-3.65667	-1.73204
H	0.803715	-2.05339	-2.24302
C	3.35685	-4.01511	-1.14864
H	5.12673	-3.28315	-0.156383
H	1.50035	-4.41894	-2.16671
H	3.6666	-5.05554	-1.11762
C	3.14962	1.02672	-1.91427
H	3.53279	0.514076	-2.80267
H	2.72791	1.97957	-2.23088
H	4.01174	1.26047	-1.27676
O	-1.13295	-0.938739	-1.90636
C	-0.077678	2.48361	-1.64322
H	0.53271	2.3862	-2.54447
H	-0.986086	1.88755	-1.75876
H	-0.390666	3.53079	-1.55261
C	1.8619	2.8791	0.011479
C	2.17738	4.08657	-0.617431
C	2.63868	2.47446	1.1082
C	3.25339	4.86323	-0.177588
H	1.60198	4.42424	-1.47263
C	3.70879	3.24561	1.54964
H	2.40005	1.5382	1.60119
C	4.02342	4.44624	0.905192
H	3.48746	5.79339	-0.687286
H	4.30199	2.91071	2.3958
H	4.86152	5.04694	1.24556
O	-2.84334	0.78836	0.319028
H	-1.92335	0.488544	0.50806
H	-2.10636	-1.03142	-2.02252
B	-4.26102	0.242861	-1.8773
O	-3.82964	-1.01459	-2.29188
H	-4.373	-1.70061	-1.8864
O	-5.36434	0.310962	-1.07917
H	-5.4039	1.14713	-0.588743
O	-3.54959	1.2935	-2.39716
H	-3.76075	2.11416	-1.93653
H	-0.891763	-0.106334	-2.33242
B	-3.24861	1.93077	0.921809
O	-2.66504	2.54452	1.99835
H	-1.82119	2.1203	2.20509
O	-4.39323	2.51373	0.379979
H	-4.66656	3.28627	0.888029
TS2_k
Rh	0.685398	-0.896018	0.09791
C	0.441492	-2.86598	1.12177
C	1.79835	-2.66996	0.898942
C	2.78338	-2.23108	1.96905
C	2.97462	-0.699487	2.01737
C	1.72472	0.08568	1.68235
C	0.420352	-0.191296	2.12339
C	0.079343	-1.30097	3.11143
C	-0.29271	-2.63099	2.42444
H	-0.119478	-3.46184	0.40551
H	2.23075	-3.10664	0.001358
H	3.75263	-2.70055	1.77409
H	2.45335	-2.60812	2.94139
H	3.3597	-0.397236	3.00328
H	3.73696	-0.414763	1.28794
H	1.93225	1.09136	1.32829
H	-0.316214	0.599544	2.0501
H	-0.759502	-0.972264	3.73469
H	0.920401	-1.44828	3.79573
H	-0.131295	-3.4743	3.11202
H	-1.36115	-2.63053	2.18719
C	-1.0302	1.65102	-0.761601
O	-2.21144	0.66731	0.663211
H	-2.64269	1.40909	1.10716
C	0.276393	1.02022	-0.765358
C	1.33423	1.6565	-1.32735
C	2.70218	1.05593	-1.28327
C	3.764	1.77834	-0.715089
C	2.96414	-0.234092	-1.77224
C	5.03607	1.21791	-0.600637
H	3.58557	2.7791	-0.332146
C	4.23915	-0.793145	-1.66307
H	2.16973	-0.79393	-2.24976
C	5.27873	-0.07453	-1.07197
H	5.83694	1.78907	-0.139867
H	4.41858	-1.79236	-2.0499
H	6.2694	-0.510956	-0.986564
C	1.27716	2.98636	-2.05951
H	1.60117	2.85757	-3.09927
H	0.282462	3.43256	-2.06616
H	1.96065	3.71627	-1.61041
O	0.291512	-1.95431	-1.79202
C	-1.93785	1.37722	-1.92041
H	-1.57884	2.0009	-2.75163
H	-1.88369	0.334703	-2.22727
H	-2.98253	1.60353	-1.71231
C	-1.18369	2.92946	-0.020168
C	-2.21738	3.8321	-0.329934
C	-0.280597	3.27105	1.00307
C	-2.32747	5.04518	0.344911
H	-2.92822	3.59085	-1.11015
C	-0.401125	4.47663	1.68606
H	0.51518	2.58264	1.25155
C	-1.42203	5.37091	1.3564
H	-3.12305	5.73545	0.082475
H	0.303505	4.72059	2.47504
H	-1.51279	6.31458	1.88554
O	-2.39425	-1.55971	-0.055243
H	-1.43812	-1.37119	0.093578
H	0.03461	-2.86712	-1.56404
B	-2.67447	-2.4897	-1.32349
O	-1.82041	-3.65113	-1.1832
H	-2.30519	-4.32735	-0.697579
O	-4.04606	-2.78209	-1.3654
H	-4.51134	-1.93751	-1.25444
O	-2.15493	-1.66508	-2.45061
H	-2.48006	-2.05673	-3.26943
H	-0.574805	-1.66265	-2.21684
B	-3.25696	-0.435966	0.50287
O	-3.81766	-0.735636	1.78238
H	-3.14565	-1.06925	2.38497
O	-4.30142	-0.106595	-0.427924
H	-5.12533	-0.084964	0.072134
B(OH)3-2H2O
O	-0.188768	1.43476	0.146532
B	0.672617	-0.178828	0.010243
O	0.159362	-0.726292	-1.1931
H	0.809938	-0.646425	-1.89956
O	2.01952	0.191221	-0.045152
H	2.3409	0.399762	0.838719
O	0.105266	-0.736822	1.19904
H	0.201451	-1.69556	1.15196
H	0.039147	1.93432	-0.648868
H	-1.93051	-0.470514	-0.811319
O	-2.35472	-0.045311	-0.045127
H	-1.87632	-0.476779	0.689189
H	-1.13988	1.14366	0.051176
Re_l
Rh	-0.789687	0.089013	0.529639
C	-1.90051	0.989223	2.29386
C	-2.61329	-0.13426	1.92925
C	-2.52343	-1.48377	2.6165
C	-1.48105	-2.4215	1.96563
C	-0.235819	-1.72048	1.46631
C	0.454638	-0.66777	2.10766
C	0.085998	-0.114089	3.48182
O	-1.97405	1.55412	-0.73616
C	2.27791	1.3881	-2.11116
H	2.67425	0.705395	-2.86083
H	6.33771	-1.84654	1.18835
H	1.37528	3.24127	-0.243646
O	-1.35173	3.82863	0.075284
H	-1.87254	4.63596	-0.043787
H	-2.88772	1.50294	-0.433544
B	-1.75809	2.88122	-1.26777
O	-2.96347	3.56476	-1.63585
H	-3.10691	3.46964	-2.58305
C	-0.889788	1.0799	3.41779
H	-2.21815	1.94716	1.88863
H	-3.4536	-0.008241	1.24818
H	-3.50435	-1.96886	2.57822
H	-2.29964	-1.3392	3.677
H	2.50009	-1.35553	-2.70473
H	1.38629	-2.64335	-3.15373
C	-1.8357	-4.16853	-1.48343
H	0.290157	-3.88556	-1.59914
C	-3.17935	-2.17785	-1.66987
H	-2.08923	-0.339969	-1.96802
C	-3.0933	-3.55959	-1.49626
H	-1.75373	-5.24405	-1.35275
H	-4.15245	-1.69461	-1.70582
O	-0.659637	2.87107	-2.14752
H	1.20809	-1.05433	-3.87842
H	1.37832	1.86951	-2.49577
H	3.04144	2.14795	-1.91418
C	3.15435	-0.099952	-0.254166
C	4.27291	0.648718	0.143348
C	3.20799	-1.48938	-0.109537
C	5.41015	0.029377	0.654795
H	4.23779	1.73023	0.068062
C	4.34619	-2.1154	0.405238
O	1.67108	1.73442	0.155188
H	0.925679	1.39321	0.707594
C	0.669966	-0.207324	-0.907279
C	0.496821	-1.1791	-1.8316
C	-0.749361	-2.0041	-1.7751
C	-0.681436	-3.39971	-1.62923
C	-2.02196	-1.40951	-1.81281
H	-3.99284	-4.15764	-1.38394
C	1.45812	-1.57159	-2.94334
H	2.34761	-2.08219	-0.392482
C	5.45299	-1.36091	0.787134
H	6.26294	0.631443	0.956036
H	4.36025	-3.19662	0.510139
H	1.00078	0.207472	3.99052
H	-0.332407	-0.915671	4.09825
H	-1.39863	1.20603	4.38556
H	-0.311525	1.99674	3.25684
C	1.92954	0.653514	-0.807107
H	-0.364334	3.75711	-2.37986
O	1.11312	4.21707	-0.2612
H	1.64214	4.63218	0.431534
H	-0.348361	4.06144	0.021996
H	-1.2085	-3.22266	2.67046
H	-1.93791	-2.91434	1.10216
H	0.332002	-2.31074	0.752846
H	1.50042	-0.551879	1.83776
TS2_l
Rh	-0.798547	0.196712	0.443993
C	-1.9026	1.39577	1.96547
C	-2.71014	0.319279	1.63055
C	-2.87954	-0.936978	2.46691
C	-1.9078	-2.06107	2.04633
C	-0.543482	-1.56334	1.6204
C	0.200023	-0.533399	2.22358
C	-0.219994	0.209338	3.4878
C	-1.01978	1.4947	3.1905
H	-2.04322	2.32919	1.42763
H	-3.46676	0.478523	0.864461
H	-3.90673	-1.30055	2.3613
H	-2.75219	-0.693108	3.52512
H	2.54698	-1.70093	-2.47904
H	1.67343	-3.22878	-2.39589
O	-1.64749	1.49819	-1.07867
C	2.174	1.22694	-2.02123
[truncated: 3,255 more rows]
